# Supplementary material for: Osteopontin adsorption to Gram-positive cells reduces adhesion forces and attachment to surfaces under flow
Source: J Oral Microbiol. 2017 Oct 11;9(1):1379826. doi: 10.1080/20002297.2017.1379826 (PMC5646589; doi:10.1080/20002297.2017.1379826)
Supplement: Supplemenatal_data.zip [file ZJOM_A_1379826_SM6151.zip › Table S1_NEW.xlsx]

## Sheet: Table S1
Number	Abbreviation_Source - Fluor conjugate	Supplier	Carbohydrate Specificity
1	AAA_Anguilla anguilla - FITC	EY Laboratories	a-L-Fucose
2.3	AAL_Aleuria aurantia - FITC/Alexa Fluor® 488	Vector Laboratories	Fucose (α1-6) N-Acetylglucosamine, Fucose (α1-3) N-Acetyllactosamine structures, Fucose attached to nucleic acids
4	ABA_Agaricus bisporus - FITC	EY Laboratories	Galactose (b1-3) N-Acetylgalactosamine
5	ACA_Amaranthus caudatus FITC	EY Laboratories	Galactose(b1-3) N-Acetylgalactosamine
6	AIA_Artocarpus integrifolia - FITC	EY Laboratories	a-Galactose
7	AMA_Arum maculatum FITC	EY Laboratories	Mannose
8	ASA_Allium sativum - FITC	EY Laboratories	Mannose
9	Ban_Musa paradisiaca - FITC	Vector Laboratories	(α1-3) Glucose and Mannose, (β1-3) and (β1-6) Glucosyl-structures
10	BDA_Bryonia dioica - FITC	EY Laboratories	N-Acetylgalactosamine
11	BPA_Bauhinia purpurea - FITC	EY Laboratories	N-acetyl-D-Galactosamine
12	CA_Colchicum autumnale - FITC	EY Laboratories	N/A
13	CAA_Caragana aborescens - FITC	EY Laboratories	N-Acetylgalactosamine
14	Calsepa_Calystega sepiem - FITC	EY Laboratories	Maltose = Mannose >> Glucose
15	CCA_Cancer antennarius - Alexa Fluor® 488	EY Laboratories	N/A
16	Co_Codium fragile - Alexa Fluor® 488	EY Laboratories	N/A
17	ConA_Canavalia ensiformis - FITC	EY Laboratories	a-D-Mannose, a-D-Glucose, branched Mannose
18	CPA_Cicer arietinum - FITC	EY Laboratories	N/A
19	CSA_Cytisus sessilifolius - FITC	EY Laboratories	N-Acetylgalactosamine
20	DBA_Dolichos biflorus - FITC	Sigma-Aldrich Germany	Methyl-2-Acetamido-2-Deoxy-D-Galactose
21	DGL_Dioclea grandiflora - FITC	EY Laboratories	Mannose, Glucose, Mannose trimers
22	DSA_Datura stramonium - FITC	EY Laboratories	(b1-4) N-Acetylglucosamine oligomers
23	ECA_Erythrina cristagalli - FITC	EY Laboratories	Galactose (b1-4) N-Acetylglucosamine
24	EEA_Euonymus europaeus - FITC	EY Laboratories	D-Galactose (a1-3) L-Fucose (a1-2) D-Galactose
25	GHA_Glechoma hederacea - FITC	EY Laboratories	D-Galactose, Methyl a-D-Galactopyranoside, N-Acetylgalactosamine
26	GNA_Galanthus nivalis - FITC	EY Laboratories	Mannose
27	GS-I_Griffonia simplicifolia - FITC	Sigma-Aldrich Germany	Melibiose, a-D-Galactose
28	HAA_Helix aspersa - FITC	EY Laboratories	N-Acetylgalactosamine
29	HHA_Hippeastrum hybrid (Amaryllis) - FITC	EY Laboratories	Mannose (internal and terminal Mannose residues)
30	HMA_Homarus americanus - FITC	EY Laboratories	Sialic acid (derivatives of N-Acetylneuraminic acid and N-Glycolylneuraminic acid)
31	HPA_Helix pomatia - FITC	EY Laboratories	N-Acetylgalactosamine
32	IAA_Iberis amara crude - Alexa Fluor® 488	EY Laboratories	N/A
33	IRA_Iris hybrid - FITC	EY Laboratories	N-Acetyl- D-Galactosamine
34	LAA_Laburnum alpinum - FITC	EY Laboratories	N-Acetylglucosamine (b1-4) N-Acetylglucosamine
35	LAL_Laburnum anagyroides - FITC	EY Laboratories	a-Methyl-L-Fucose
36	LBA_Phaseolus lunatus - FITC	EY Laboratories	N-Acetylgalactosamine (a1-3) L-Fucose (a1-2) D-Galactose
37	LcH_Lens culinaris - FITC	EY Laboratories	N/A
38	LEA_Lycopersicon esculentum - FITC	Sigma-Aldrich Germany	(b1-4) N-Acetylglucosamine
39	LFA_Limax flavus - FITC	EY Laboratories	Sialic acid (derivatives of N-Acetylneuraminic acid and N-Glycolylneuraminic acid)
40	Lotus_Lotus tetragonolobus - FITC	Sigma-Aldrich Germany	L-Fucose
41	LPA_Limulus polyphemus - FITC	EY Laboratories	N-Acetylneuraminic acid
42	MAA_Maackia amurensis - FITC	EY Laboratories	N-Acetylneuraminic acid (a2-3) Galactose
43	MIA_Mangifera indica crude - Alexa Fluor® 488	EY Laboratories	N/A
44	MNA-G_Morniga G - FITC	EY Laboratories	Galactose
45	MOA_Marasmium oreades - FITC	EY Laboratories	D-Galactose (a1-3) D-Galactose, D-Galactose (a1-3) D-Galactose (β1-4) N-Acetylglucosamine
46	MPA_Maclura pomifera - FITC	EY Laboratories	N-Acetylgalactosamine > Galactose
47	NPA_Narcissus pseudonarcissus - FITC	EY Laboratories	Mannose
48	PAA_Perseau americana crude - Alexa Fluor® 488	EY Laboratories	N/A
49	PA-I_Pseudomonas aeruginosa - Alexa Fluor® 488	Sigma-Aldrich Germany	N/A
50	PHA-E_Phaseolus vulgaris - FITC	EY Laboratories	PHA-E recognizes a complex branched chain oligosaccharide structure
51	PHA-L_Phaseolus vulgaris - FITC	EY Laboratories	PHA-L recognizes a complex branched chain oligosaccharide structure
52	PMA_Polygonatum multiflorum FITC	EY Laboratories	Asialofetuin and Asialomucin >> native Fetuin and Mucin
53	PNA_Arachis hypogaea FITC	EY Laboratories	Terminal b-Galactose
54	PPA_Ptilota plumosa - Alexa Fluor® 488	Sigma-Aldrich Germany	N/A
55	PSL_Polyporus squamosus - FITC	EY Laboratories	N-Acetylneuraminic acid (a2-6) D-Galactose, (b1-4) N-Acetylglucosamine
56	PTA_Psophocarpus tetragonolobus - FITC	Sigma-Aldrich Germany	N-Acetylgalactosamine, D-Galactose
57	PWA_Phytolacca americana - FITC	EY Laboratories	N-Acetylglucosamine (b1-4) N-Acetylglucosamine oligomers, [D-Galactose (b1-4) N-Acetylglucosamine]2
58	RPA_Robinia pseudoaccacia - FITC	EY Laboratories	N/A
59	RTA_Trifolium repens crude - Alexa Fluor® 488	EY Laboratories	N/A
60	SBA_Glycine max - FITC	EY Laboratories	a and b- N-Acetylgalactosamine > a and b-Galactose
61	SHA_Salvia hormonium crude - Alexa Fluor® 488	EY Laboratories	N-Acetylgalactosamine
62	SJA_Sophora japonica - FITC	EY Laboratories	N-Acetylgalactosamine
63	SNA_Sambucus nigra - FITC	EY Laboratories	N-Acetylneuraminic acid (a2-6) D-Galactose/ N-Acetylgalactosamine
64	SSA_Salvia sclare - FITC	EY Laboratories	N-Acetylgalactosamine. Terminal N-Acetylgalactosamine linked to Serine (or Threonine)
65	SSC_Sarothamnus scoparius crude - Alexa Fluor® 488	EY Laboratories	N/A
66	STA_ Solanum tub - FITC	EY Laboratories	N-Acetylglucosamine (b1-4) N- Acetylglucosamine oligomers
67	TKA_Trichosanthes kirilowii - FITC	EY Laboratories	Galactose
68	TL_Tulipa sp. - FITC	EY Laboratories	N-Acetylgalactosamine, Galactose, Fucose
69	UDA_Urtica dioica - FITC	EY Laboratories	N-Acetylglucosamine
70	UEA-I_Ulex europaeus - FITC	Sigma-Aldrich Germany	a-L-Fucose
71	VFA_Vicia faba - FITC	EY Laboratories	Mannose
72	VGA_Vicia graminea FITC	EY Laboratories	O-linked D-Galactose (b1-3) N-Acetylgalactosamine adjacent to an N-terminal Leucine residue
73	VRA_Vigna radiata - FITC	EY Laboratories	a-Galactose
74	VVA_Vicia villosa - FITC	EY Laboratories	N-Acetylgalactosamine
75	WFA_Wisteria floribunda - FITC	EY Laboratories	N-Acetylgalactosamine
76	WGA_Triticum vulgaris - FITC	Sigma-Aldrich Germany	(N-Acetylglucosamine)2, N-Acetylneuraminic acid
